# Supplementary material for: Sinomenine Protects Against Morphine Dependence through the NMDAR1/CAMKII/CREB Pathway: A Possible Role of Astrocyte-Derived Exosomes
Source: Molecules. 2018 Sep 17;23(9):2370. doi: 10.3390/molecules23092370 (PMC6225372; doi:10.3390/molecules23092370)
Supplement: Supplementary file 1 [file molecules-23-02370-s001.zip]

Archive with 1 entries (1 files):
- molecules-350429-SI.pdf
